# Supplementary material for: GeneBits: ultra-sensitive tumour-informed ctDNA monitoring of treatment response and relapse in cancer patients
Source: J Transl Med. 2025 Aug 27;23:964. doi: 10.1186/s12967-025-06993-3 (PMC12382282; doi:10.1186/s12967-025-06993-3)
Supplement: Supplementary file 2 — Supplementary Material 2 [file 12967_2025_6993_MOESM2_ESM.xlsx]

## Sheet: A) OncoSpan Std (IDT)
Suppl. Table 1A: IDT enrichment panel designed for OncoSpan Std
Chr	Start	End	REF	OBS	Variant_type
chr1	114713908	114713909	G	T	reference_standard_variant:G>T:
chr2	29193158	29193159	C	CATTG	reference_standard_variant:C>CATTG:
chr2	29193499	29193500	G	C	reference_standard_variant:G>C:
chr3	41224609	41224610	C	A	reference_standard_variant:C>A:
chr3	41224641	41224645	CCTT	C	reference_standard_variant:CCTT>C:
chr3	179218302	179218303	G	A	reference_standard_variant:G>A:
chr3	179234296	179234297	A	G	reference_standard_variant:A>G:
chr4	54733154	54733155	A	T	reference_standard_variant:A>T:
chr4	54736598	54736599	G	C	reference_standard_variant:G>C:
chr4	152323002	152323003	TC	T	reference_standard_variant:TC>T:
chr5	44310469	44310470	T	C	reference_standard_variant:T>C:
chr5	112840072	112840073	G	A	reference_standard_variant:G>A:
chr7	55174013	55174014	G	A	reference_standard_variant:G>A:
chr7	55174770	55174785	AGGAATTAAGAGAAGC	A	reference_standard_variant:AGGAATTAAGAGAAGC>A:
chr7	55181369	55181370	G	A	reference_standard_variant:G>A:
chr7	55181377	55181378	C	T	reference_standard_variant:C>T:
chr7	55191821	55191822	T	G	reference_standard_variant:T>G:
chr7	116699792	116699794	GT	G	reference_standard_variant:GT>G:
chr7	116795967	116795968	G	A	reference_standard_variant:G>A:
chr7	140749349	140749350	T	C	reference_standard_variant:T>C:
chr7	140753335	140753336	A	T	reference_standard_variant:A>T:
chr9	5050705	5050706	C	T	reference_standard_variant:C>T:
chr9	136515301	136515302	G	A	reference_standard_variant:G>A:
chr10	43118394	43118395	G	T	reference_standard_variant:G>T:
chr12	25245346	25245347	C	T	reference_standard_variant:C>T:
chr12	25245349	25245350	C	T	reference_standard_variant:C>T:
chr13	28004076	28004079	GGA	G	reference_standard_variant:GGA>G:
chr13	32339420	32339422	CA	C	reference_standard_variant:CA>C:
chr17	7676153	7676154	G	C	reference_standard_variant:G>C:
chr19	45364000	45364001	C	T	reference_standard_variant:C>T:
chr1	45508255	45508256	N	N	SNP_for_sample_identification:N>N:
chr1	183573251	183573252	N	N	SNP_for_sample_identification:N>N:
chr3	193491388	193491389	N	N	SNP_for_sample_identification:N>N:
chr4	67914680	67914681	N	N	SNP_for_sample_identification:N>N:
chr4	84841231	84841232	N	N	SNP_for_sample_identification:N>N:
chr6	26091107	26091108	N	N	SNP_for_sample_identification:N>N:
chr6	49457807	49457808	N	N	SNP_for_sample_identification:N>N:
chr6	78969859	78969860	N	N	SNP_for_sample_identification:N>N:
chr6	100718218	100718219	N	N	SNP_for_sample_identification:N>N:
chr9	13150531	13150532	N	N	SNP_for_sample_identification:N>N:
chr12	72022454	72022455	N	N	SNP_for_sample_identification:N>N:
chr13	46895804	46895805	N	N	SNP_for_sample_identification:N>N:
chr13	77901177	77901178	N	N	SNP_for_sample_identification:N>N:
chr15	27527529	27527530	N	N	SNP_for_sample_identification:N>N:

## Sheet: B) Horizon Std (IDT)
Suppl. Table 1B: IDT enrichment panel designed for Horizon Std
Chr	Start	End	REF	OBS	Variant_type
chr1	26300986	26300987	N	N	SNP_for_sample_identification:N>N:
chr1	114713908	114713909	G	T	reference_standard_variant:G>T:
chr1	114713914	114713915	C	T	reference_standard_variant:C>T:
chr2	24918668	24918669	N	N	SNP_for_sample_identification:N>N:
chr2	68655335	68655336	N	N	SNP_for_sample_identification:N>N:
chr3	179218302	179218303	G	A	reference_standard_variant:G>A:
chr7	55174770	55174785	AGGAATTAAGAGAAGC	A	reference_standard_variant:AGGAATTAAGAGAAGC>A:
chr7	55181315	55181317	GG	GGCCAGCGTGG	reference_standard_variant:GG>GGCCAGCGTGG:
chr7	55181377	55181378	C	T	reference_standard_variant:C>T:
chr7	55191821	55191822	T	G	reference_standard_variant:T>G:
chr7	100577849	100577850	N	N	SNP_for_sample_identification:N>N:
chr7	150742411	150742412	N	N	SNP_for_sample_identification:N>N:
chr8	106770106	106770107	N	N	SNP_for_sample_identification:N>N:
chr8	143984817	143984818	N	N	SNP_for_sample_identification:N>N:
chr9	128261225	128261226	N	N	SNP_for_sample_identification:N>N:
chr9	128424503	128424504	N	N	SNP_for_sample_identification:N>N:
chr10	17644391	17644392	N	N	SNP_for_sample_identification:N>N:
chr10	71362187	71362188	N	N	SNP_for_sample_identification:N>N:
chr11	47324593	47324594	N	N	SNP_for_sample_identification:N>N:
chr12	25245349	25245350	C	T	reference_standard_variant:C>T:
chr14	74286574	74286575	N	N	SNP_for_sample_identification:N>N:
chr16	66913479	66913480	N	N	SNP_for_sample_identification:N>N:
chr17	7513363	7513364	N	N	SNP_for_sample_identification:N>N:
chr17	7847038	7847039	N	N	SNP_for_sample_identification:N>N:
chr17	19093610	19093611	N	N	SNP_for_sample_identification:N>N:
chr17	50356596	50356597	N	N	SNP_for_sample_identification:N>N:
chr19	46674655	46674656	N	N	SNP_for_sample_identification:N>N:
chr20	7982393	7982394	N	N	SNP_for_sample_identification:N>N:
chr20	63540927	63540928	N	N	SNP_for_sample_identification:N>N:
chr22	19132424	19132425	N	N	SNP_for_sample_identification:N>N:

## Sheet: C) Twist Std v2 (IDT)
Suppl. Table 1C: IDT enrichment panel designed for Twist Std v2
Chr	Start	End	REF	OBS	Variant_type
chr1	26774427	26774428	C	T	reference_standard_variant:C>T:
chr1	114713906	114713907	T	G	reference_standard_variant:T>G:
chr1	114716125	114716126	C	T	reference_standard_variant:C>T:
chr1	162775706	162775707	A	T	reference_standard_variant:A>T:
chr2	15942194	15942195	C	T	reference_standard_variant:C>T:
chr2	29193459	29193460	G	A	reference_standard_variant:G>A:
chr2	29209797	29209798	C	T	reference_standard_variant:C>T:
chr2	29220828	29220829	G	T	reference_standard_variant:G>T:
chr2	29222583	29222584	C	G	reference_standard_variant:C>G:
chr2	208248388	208248389	G	A	reference_standard_variant:G>A:
chr3	38141149	38141150	T	C	reference_standard_variant:T>C:
chr3	179218302	179218303	G	A	reference_standard_variant:G>A:
chr4	1804371	1804372	A	G	reference_standard_variant:A>G:
chr4	54277980	54277981	C	G	reference_standard_variant:C>G:
chr4	54285925	54285926	A	T	reference_standard_variant:A>T:
chr4	152328232	152328233	G	A	reference_standard_variant:G>A:
chr5	1295228	1295229	G	A	reference_standard_variant:G>A:
chr5	112780894	112780895	C	T	reference_standard_variant:C>T:
chr5	112839941	112839942	C	T	reference_standard_variant:C>T:
chr5	112843733	112843734	C	T	reference_standard_variant:C>T:
chr6	117317183	117317184	C	T	reference_standard_variant:C>T:
chr6	152098790	152098791	A	G	reference_standard_variant:A>G:
chr7	55174011	55174012	T	A	reference_standard_variant:T>A:
chr7	55181377	55181378	C	T	reference_standard_variant:C>T:
chr7	55191821	55191822	T	G	reference_standard_variant:T>G:
chr7	140753335	140753336	A	T	reference_standard_variant:A>T:
chr8	38414789	38414790	T	C	reference_standard_variant:T>C:
chr8	38417330	38417331	G	T	reference_standard_variant:G>T:
chr9	130872900	130872901	T	G	reference_standard_variant:T>G:
chr10	87933147	87933148	G	A	reference_standard_variant:G>A:
chr10	121488001	121488002	T	C	reference_standard_variant:T>C:
chr10	121498519	121498520	A	T	reference_standard_variant:A>T:
chr10	121515259	121515260	A	G	reference_standard_variant:A>G:
chr10	121520162	121520163	G	C	reference_standard_variant:G>C:
chr11	534287	534288	C	A	reference_standard_variant:C>A:
chr12	25225712	25225713	T	G	reference_standard_variant:T>G:
chr12	25227340	25227341	T	G	reference_standard_variant:T>G:
chr12	25245346	25245347	C	T	reference_standard_variant:C>T:
chr13	28018504	28018505	C	A	reference_standard_variant:C>A:
chr14	37592128	37592129	G	T	reference_standard_variant:G>T:
chr14	104780213	104780214	C	T	reference_standard_variant:C>T:
chr15	66435116	66435117	G	T	reference_standard_variant:G>T:
chr16	68822189	68822190	C	T	reference_standard_variant:C>T:
chr17	7673801	7673802	C	T	reference_standard_variant:C>T:
chr17	43082433	43082434	G	A	reference_standard_variant:G>A:
chr18	51065548	51065549	G	A	reference_standard_variant:G>A:
chr19	10491904	10491905	C	A	reference_standard_variant:C>A:
chr20	58909364	58909365	C	T	reference_standard_variant:C>T:
chr22	21772874	21772875	C	T	reference_standard_variant:C>T:
chr22	29671846	29671847	C	T	reference_standard_variant:C>T:

## Sheet: D) Combined_panel (Twist old)
Suppl. Table 1D: Twist combined enrichment panel designed for OncoSpan Std, Horizon Std, Twist Std v2. Tumour-informed sub-panel of a patient used for internal validation included (NGS results not shown)
Chr	Start	End	REF	OBS	Variant_type
chr1	26300986	26300987	N	N	SNP_for_sample_identification:N>N:
chr1	114713908	114713909	G	T	reference_standard_variant:G>T:
chr1	114713914	114713915	C	T	reference_standard_variant:C>T:
chr10	17644391	17644392	N	N	SNP_for_sample_identification:N>N:
chr10	71362187	71362188	N	N	SNP_for_sample_identification:N>N:
chr11	47324593	47324594	N	N	SNP_for_sample_identification:N>N:
chr12	25245349	25245350	C	T	reference_standard_variant:C>T:
chr14	74286574	74286575	N	N	SNP_for_sample_identification:N>N:
chr16	66913479	66913480	N	N	SNP_for_sample_identification:N>N:
chr17	7513363	7513364	N	N	SNP_for_sample_identification:N>N:
chr17	7847038	7847039	N	N	SNP_for_sample_identification:N>N:
chr17	19093610	19093611	N	N	SNP_for_sample_identification:N>N:
chr17	50356596	50356597	N	N	SNP_for_sample_identification:N>N:
chr19	46674655	46674656	N	N	SNP_for_sample_identification:N>N:
chr2	24918668	24918669	N	N	SNP_for_sample_identification:N>N:
chr2	68655335	68655336	N	N	SNP_for_sample_identification:N>N:
chr20	7982393	7982394	N	N	SNP_for_sample_identification:N>N:
chr20	63540927	63540928	N	N	SNP_for_sample_identification:N>N:
chr22	19132424	19132425	N	N	SNP_for_sample_identification:N>N:
chr3	179218302	179218303	G	A	reference_standard_variant:G>A:
chr7	55174770	55174785	AGGAATTAAGAGAAGC	A	reference_standard_variant:AGGAATTAAGAGAAGC>A:
chr7	55181315	55181317	GG	GGCCAGCGTGG	reference_standard_variant:GG>GGCCAGCGTGG:
chr7	55181377	55181378	C	T	reference_standard_variant:C>T:
chr7	55191821	55191822	T	G	reference_standard_variant:T>G:
chr7	100577849	100577850	N	N	SNP_for_sample_identification:N>N:
chr7	150742411	150742412	N	N	SNP_for_sample_identification:N>N:
chr8	106770106	106770107	N	N	SNP_for_sample_identification:N>N:
chr8	143984817	143984818	N	N	SNP_for_sample_identification:N>N:
chr9	128261225	128261226	N	N	SNP_for_sample_identification:N>N:
chr9	128424503	128424504	N	N	SNP_for_sample_identification:N>N:
chr1	13828906	13828907	N	N	SNP_for_sample_identification:N>N:
chr1	88923260	88923261	N	N	SNP_for_sample_identification:N>N:
chr1	107441475	107441476	N	N	SNP_for_sample_identification:N>N:
chr1	160816879	160816880	N	N	SNP_for_sample_identification:N>N:
chr1	233312666	233312667	N	N	SNP_for_sample_identification:N>N:
chr10	5679689	5679690	N	N	SNP_for_sample_identification:N>N:
chr10	17151346	17151347	N	N	SNP_for_sample_identification:N>N:
chr10	91032630	91032631	N	N	SNP_for_sample_identification:N>N:
chr10	116747387	116747388	N	N	SNP_for_sample_identification:N>N:
chr11	5687797	5687798	N	N	SNP_for_sample_identification:N>N:
chr11	64434166	64434167	N	N	SNP_for_sample_identification:N>N:
chr11	115336456	115336457	N	N	SNP_for_sample_identification:N>N:
chr12	6836749	6836750	N	N	SNP_for_sample_identification:N>N:
chr12	130277150	130277151	N	N	SNP_for_sample_identification:N>N:
chr13	99385978	99385979	N	N	SNP_for_sample_identification:N>N:
chr14	62283827	62283828	N	N	SNP_for_sample_identification:N>N:
chr14	104302811	104302812	N	N	SNP_for_sample_identification:N>N:
chr15	24812167	24812168	N	N	SNP_for_sample_identification:N>N:
chr15	39021200	39021201	N	N	SNP_for_sample_identification:N>N:
chr15	79523814	79523815	N	N	SNP_for_sample_identification:N>N:
chr16	5818698	5818699	N	N	SNP_for_sample_identification:N>N:
chr16	77983153	77983154	N	N	SNP_for_sample_identification:N>N:
chr17	18969023	18969024	N	N	SNP_for_sample_identification:N>N:
chr17	43614157	43614158	N	N	SNP_for_sample_identification:N>N:
chr17	82504058	82504059	N	N	SNP_for_sample_identification:N>N:
chr18	9749881	9749882	N	N	SNP_for_sample_identification:N>N:
chr18	25837168	25837169	N	N	SNP_for_sample_identification:N>N:
chr18	57558544	57558545	N	N	SNP_for_sample_identification:N>N:
chr18	75769621	75769622	N	N	SNP_for_sample_identification:N>N:
chr19	4569796	4569797	N	N	SNP_for_sample_identification:N>N:
chr19	39069166	39069167	N	N	SNP_for_sample_identification:N>N:
chr19	49401771	49401772	N	N	SNP_for_sample_identification:N>N:
chr2	9945592	9945593	N	N	SNP_for_sample_identification:N>N:
chr2	59773584	59773585	N	N	SNP_for_sample_identification:N>N:
chr2	106122378	106122379	N	N	SNP_for_sample_identification:N>N:
chr2	181548531	181548532	N	N	SNP_for_sample_identification:N>N:
chr20	52679622	52679623	N	N	SNP_for_sample_identification:N>N:
chr21	14109043	14109044	N	N	SNP_for_sample_identification:N>N:
chr21	26651050	26651051	N	N	SNP_for_sample_identification:N>N:
chr22	20433562	20433563	N	N	SNP_for_sample_identification:N>N:
chr22	33163521	33163522	N	N	SNP_for_sample_identification:N>N:
chr3	2699339	2699340	N	N	SNP_for_sample_identification:N>N:
chr3	59502613	59502614	N	N	SNP_for_sample_identification:N>N:
chr3	114086131	114086132	N	N	SNP_for_sample_identification:N>N:
chr3	193489590	193489591	N	N	SNP_for_sample_identification:N>N:
chr4	19240615	19240616	N	N	SNP_for_sample_identification:N>N:
chr4	46327637	46327638	N	N	SNP_for_sample_identification:N>N:
chr4	57840688	57840689	N	N	SNP_for_sample_identification:N>N:
chr4	153888554	153888555	N	N	SNP_for_sample_identification:N>N:
chr4	168742463	168742464	N	N	SNP_for_sample_identification:N>N:
chr5	17374788	17374789	N	N	SNP_for_sample_identification:N>N:
chr5	54519664	54519665	N	N	SNP_for_sample_identification:N>N:
chr5	114658073	114658074	N	N	SNP_for_sample_identification:N>N:
chr5	137297648	137297649	N	N	SNP_for_sample_identification:N>N:
chr5	179263723	179263724	N	N	SNP_for_sample_identification:N>N:
chr6	12059720	12059721	N	N	SNP_for_sample_identification:N>N:
chr6	42010535	42010536	N	N	SNP_for_sample_identification:N>N:
chr6	152376570	152376571	N	N	SNP_for_sample_identification:N>N:
chr6	164361855	164361856	N	N	SNP_for_sample_identification:N>N:
chr7	4270732	4270733	N	N	SNP_for_sample_identification:N>N:
chr7	24109672	24109673	N	N	SNP_for_sample_identification:N>N:
chr7	106039104	106039105	N	N	SNP_for_sample_identification:N>N:
chr7	124752457	124752458	N	N	SNP_for_sample_identification:N>N:
chr7	137345091	137345092	N	N	SNP_for_sample_identification:N>N:
chr8	11861018	11861019	N	N	SNP_for_sample_identification:N>N:
chr8	28553554	28553555	N	N	SNP_for_sample_identification:N>N:
chr8	107365640	107365641	N	N	SNP_for_sample_identification:N>N:
chr8	143574583	143574584	N	N	SNP_for_sample_identification:N>N:
chr9	6903190	6903191	N	N	SNP_for_sample_identification:N>N:
chr9	27985939	27985940	N	N	SNP_for_sample_identification:N>N:
chr9	134525461	134525462	N	N	SNP_for_sample_identification:N>N:
chrX	11296871	11296872	N	N	SNP_for_sample_identification:N>N:
chrX	24211416	24211417	N	N	SNP_for_sample_identification:N>N:
chrY	2787394	2787395	N	N	SNP_for_sample_identification:N>N:
chrY	2979984	2979985	N	N	SNP_for_sample_identification:N>N:
chrY	6869956	6869957	N	N	SNP_for_sample_identification:N>N:
chr10	43118394	43118395	G	T	reference_standard_variant:G>T:
chr12	25245346	25245347	C	T	reference_standard_variant:C>T:
chr13	28004076	28004079	GGA	G	reference_standard_variant:GGA>G:
chr13	32339420	32339422	CA	C	reference_standard_variant:CA>C:
chr17	7676153	7676154	G	C	reference_standard_variant:G>C:
chr19	45364000	45364001	C	T	reference_standard_variant:C>T:
chr2	29193158	29193159	C	CATTG	reference_standard_variant:C>CATTG:
chr2	29193499	29193500	G	C	reference_standard_variant:G>C:
chr3	41224609	41224610	C	A	reference_standard_variant:C>A:
chr3	41224641	41224645	CCTT	C	reference_standard_variant:CCTT>C:
chr3	179234296	179234297	A	G	reference_standard_variant:A>G:
chr4	54733154	54733155	A	T	reference_standard_variant:A>T:
chr4	54736598	54736599	G	C	reference_standard_variant:G>C:
chr4	152323002	152323003	TC	T	reference_standard_variant:TC>T:
chr5	44310469	44310470	T	C	reference_standard_variant:T>C:
chr5	112840072	112840073	G	A	reference_standard_variant:G>A:
chr7	55174013	55174014	G	A	reference_standard_variant:G>A:
chr7	55181369	55181370	G	A	reference_standard_variant:G>A:
chr7	116699792	116699794	GT	G	reference_standard_variant:GT>G:
chr7	116795967	116795968	G	A	reference_standard_variant:G>A:
chr7	140749349	140749350	T	C	reference_standard_variant:T>C:
chr7	140753335	140753336	A	T	reference_standard_variant:A>T:
chr9	5050705	5050706	C	T	reference_standard_variant:C>T:
chr9	136515301	136515302	G	A	reference_standard_variant:G>A:
chr1	45508255	45508256	N	N	SNP_for_sample_identification:N>N:
chr1	46248587	46248588	C	G	patient_specific_somatic_variant:C>G:
chr1	114713906	114713907	T	G	reference_standard_variant:T>G:
chr1	156136386	156136389	AGG	A	patient_specific_somatic_variant:AGG>A:
chr1	183573251	183573252	N	N	SNP_for_sample_identification:N>N:
chr1	198754190	198754191	T	C	patient_specific_somatic_variant:T>C:
chr1	243842998	243843011	ATTTCTCTCTTAC	A	patient_specific_somatic_variant:ATTTCTCTCTTAC>A:
chr11	45902512	45902513	G	C	patient_specific_somatic_variant:G>C:
chr12	55492534	55492535	T	TAA	patient_specific_somatic_variant:T>TAA:
chr12	55492535	55492536	G	A	patient_specific_somatic_variant:G>A:
chr12	72022454	72022455	N	N	SNP_for_sample_identification:N>N:
chr12	95713418	95713419	A	C	patient_specific_somatic_variant:A>C:
chr12	120996193	120996194	G	A	patient_specific_somatic_variant:G>A:
chr13	46895804	46895805	N	N	SNP_for_sample_identification:N>N:
chr13	77901177	77901178	N	N	SNP_for_sample_identification:N>N:
chr13	102866406	102866407	T	A	patient_specific_somatic_variant:T>A:
chr15	22081149	22081150	A	T	patient_specific_somatic_variant:A>T:
chr15	27527529	27527530	N	N	SNP_for_sample_identification:N>N:
chr15	88135276	88135277	C	T	patient_specific_somatic_variant:C>T:
chr19	40242057	40242063	GTCATT	G	patient_specific_somatic_variant:GTCATT>G:
chr19	41243530	41243531	T	G	patient_specific_somatic_variant:T>G:
chr2	47823281	47823282	C	A	patient_specific_somatic_variant:C>A:
chr22	29044824	29044825	G	A	patient_specific_somatic_variant:G>A:
chr3	193491388	193491389	N	N	SNP_for_sample_identification:N>N:
chr4	67914680	67914681	N	N	SNP_for_sample_identification:N>N:
chr4	83467501	83467502	C	T	patient_specific_somatic_variant:C>T:
chr4	84841231	84841232	N	N	SNP_for_sample_identification:N>N:
chr6	26091107	26091108	N	N	SNP_for_sample_identification:N>N:
chr6	30261077	30261078	G	T	patient_specific_somatic_variant:G>T:
chr6	35466106	35466107	T	G	patient_specific_somatic_variant:T>G:
chr6	49457807	49457808	N	N	SNP_for_sample_identification:N>N:
chr6	78969859	78969860	N	N	SNP_for_sample_identification:N>N:
chr6	100718218	100718219	N	N	SNP_for_sample_identification:N>N:
chr6	137402407	137402408	A	G	patient_specific_somatic_variant:A>G:
chr6	161089228	161089229	T	G	patient_specific_somatic_variant:T>G:
chr7	2944423	2944424	G	A	patient_specific_somatic_variant:G>A:
chr7	81717447	81717448	A	C	patient_specific_somatic_variant:A>C:
chr8	68053091	68053092	T	C	patient_specific_somatic_variant:T>C:
chr8	118110193	118110194	G	T	patient_specific_somatic_variant:G>T:
chr9	13150531	13150532	N	N	SNP_for_sample_identification:N>N:
chr9	20456690	20456691	A	T	patient_specific_somatic_variant:A>T:
chr9	32405637	32405638	A	C	patient_specific_somatic_variant:A>C:
chr9	130862656	130862657	T	G	patient_specific_somatic_variant:T>G:
chrX	1208638	1208639	T	G	patient_specific_somatic_variant:T>G:
chr1	26774427	26774428	C	T	reference_standard_variant:C>T:
chr1	114716125	114716126	C	T	reference_standard_variant:C>T:
chr1	162775706	162775707	A	T	reference_standard_variant:A>T:
chr10	87933147	87933148	G	A	reference_standard_variant:G>A:
chr10	121488001	121488002	T	C	reference_standard_variant:T>C:
chr10	121498519	121498520	A	T	reference_standard_variant:A>T:
chr10	121515259	121515260	A	G	reference_standard_variant:A>G:
chr10	121520162	121520163	G	C	reference_standard_variant:G>C:
chr11	534287	534288	C	A	reference_standard_variant:C>A:
chr12	25225712	25225713	T	G	reference_standard_variant:T>G:
chr12	25227340	25227341	T	G	reference_standard_variant:T>G:
chr13	28018504	28018505	C	A	reference_standard_variant:C>A:
chr14	37592128	37592129	G	T	reference_standard_variant:G>T:
chr14	104780213	104780214	C	T	reference_standard_variant:C>T:
chr15	66435116	66435117	G	T	reference_standard_variant:G>T:
chr16	68822189	68822190	C	T	reference_standard_variant:C>T:
chr17	7673801	7673802	C	T	reference_standard_variant:C>T:
chr17	43082433	43082434	G	A	reference_standard_variant:G>A:
chr18	51065548	51065549	G	A	reference_standard_variant:G>A:
chr19	10491904	10491905	C	A	reference_standard_variant:C>A:
chr2	15942194	15942195	C	T	reference_standard_variant:C>T:
chr2	29193459	29193460	G	A	reference_standard_variant:G>A:
chr2	29209797	29209798	C	T	reference_standard_variant:C>T:
chr2	29220828	29220829	G	T	reference_standard_variant:G>T:
chr2	29222583	29222584	C	G	reference_standard_variant:C>G:
chr2	208248388	208248389	G	A	reference_standard_variant:G>A:
chr20	58909364	58909365	C	T	reference_standard_variant:C>T:
chr22	21772874	21772875	C	T	reference_standard_variant:C>T:
chr22	29671846	29671847	C	T	reference_standard_variant:C>T:
chr3	38141149	38141150	T	C	reference_standard_variant:T>C:
chr4	1804371	1804372	A	G	reference_standard_variant:A>G:
chr4	54277980	54277981	C	G	reference_standard_variant:C>G:
chr4	54285925	54285926	A	T	reference_standard_variant:A>T:
chr4	152328232	152328233	G	A	reference_standard_variant:G>A:
chr5	1295228	1295229	G	A	reference_standard_variant:G>A:
chr5	112780894	112780895	C	T	reference_standard_variant:C>T:
chr5	112839941	112839942	C	T	reference_standard_variant:C>T:
chr5	112843733	112843734	C	T	reference_standard_variant:C>T:
chr6	117317183	117317184	C	T	reference_standard_variant:C>T:
chr6	152098790	152098791	A	G	reference_standard_variant:A>G:
chr7	55174011	55174012	T	A	reference_standard_variant:T>A:
chr8	38414789	38414790	T	C	reference_standard_variant:T>C:
chr8	38417330	38417331	G	T	reference_standard_variant:G>T:
chr9	130872900	130872901	T	G	reference_standard_variant:T>G:
chrX	47566721	47566722	C	G	reference_standard_variant:C>G:

## Sheet: E) Twist Std v2 (Twist new)
Suppl. Table 1E: Twist enrichment panel designed by the vendor, targeting all variants included in Twist Std v2
Chr	Start	End	REF	OBS	Variant_type
chr1	26774427	26774428	C	T	reference_standard_variant:C>T:
chr1	26774909	26774911	G	GC	reference_standard_variant:G>GC:
chr1	43349337	43349338	G	T	reference_standard_variant:G>T:
chr1	114713906	114713907	T	G	reference_standard_variant:T>G:
chr1	114716125	114716126	C	T	reference_standard_variant:C>T:
chr1	155904469	155904470	C	T	reference_standard_variant:C>T:
chr1	162775706	162775707	A	T	reference_standard_variant:A>T:
chr1	179108308	179108310	TG	T	reference_standard_variant:TG>T:
chr10	8073910	8073912	C	CG	reference_standard_variant:C>CG:
chr10	43077300	43077304	TTGC	T	reference_standard_variant:TTGC>T:
chr10	43100531	43100532	C	T	reference_standard_variant:C>T:
chr10	43102446	43102450	CCTT	C	reference_standard_variant:CCTT>C:
chr10	43105036	43105045	CGAGCTGGT	C	reference_standard_variant:CGAGCTGGT>C:
chr10	43106468	43106469	G	A	reference_standard_variant:G>A:
chr10	43109131	43109132	C	T	reference_standard_variant:C>T:
chr10	43111412	43111437	GCAGACCTCTAGGCAGGCCCAGGCC	G	reference_standard_variant:GCAGACCTCTAGGCAGGCCCAGGCC>G:
chr10	43112099	43112109	TGTGGCCGAG	T	reference_standard_variant:TGTGGCCGAG>T:
chr10	43112866	43112870	T	TTCC	reference_standard_variant:T>TTCC:
chr10	43113624	43113652	ACTGCTTCCCTGAGGAGGAGAAGTGCTT	A	reference_standard_variant:ACTGCTTCCCTGAGGAGGAGAAGTGCTT>A:
chr10	43118394	43118395	G	A	reference_standard_variant:G>A:
chr10	43119623	43119624	G	T	reference_standard_variant:G>T:
chr10	43120162	43120175	GAGATGTTTATGA	G	reference_standard_variant:GAGATGTTTATGA>G:
chr10	43121967	43121968	T	C	reference_standard_variant:T>C:
chr10	43123709	43123711	AG	A	reference_standard_variant:AG>A:
chr10	43124886	43124887	C	T	reference_standard_variant:C>T:
chr10	43126706	43126707	G	A	reference_standard_variant:G>A:
chr10	43128222	43128239	TGCTTTCACCCTCAGCG	T	reference_standard_variant:TGCTTTCACCCTCAGCG>T:
chr10	87864535	87864543	T	TCGGGAGC	reference_standard_variant:T>TCGGGAGC:
chr10	87894055	87894065	T	TATGGGATTG	reference_standard_variant:T>TATGGGATTG:
chr10	87925548	87925552	A	ATAT	reference_standard_variant:A>ATAT:
chr10	87931068	87931071	C	CTA	reference_standard_variant:C>CTA:
chr10	87933147	87933148	G	A	reference_standard_variant:G>A:
chr10	87952179	87952186	T	TCACCGA	reference_standard_variant:T>TCACCGA:
chr10	87958011	87958013	T	TA	reference_standard_variant:T>TA:
chr10	87961053	87961055	C	CA	reference_standard_variant:C>CA:
chr10	87965288	87965305	GAAGCTGTACTTCACAA	G	reference_standard_variant:GAAGCTGTACTTCACAA>G:
chr10	121488001	121488002	T	C	reference_standard_variant:T>C:
chr10	121498519	121498520	A	T	reference_standard_variant:A>T:
chr10	121515259	121515260	A	G	reference_standard_variant:A>G:
chr10	121520162	121520163	G	C	reference_standard_variant:G>C:
chr11	534287	534288	C	A	reference_standard_variant:C>A:
chr11	69651250	69651251	C	T	reference_standard_variant:C>T:
chr11	108227623	108227643	CATGAGTCTAGTACTTAATG	C	reference_standard_variant:CATGAGTCTAGTACTTAATG>C:
chr11	108229314	108229323	CAAACAGAA	C	reference_standard_variant:CAAACAGAA>C:
chr11	108235813	108235819	TATCTC	T	reference_standard_variant:TATCTC>T:
chr11	108244088	108244090	CT	C	reference_standard_variant:CT>C:
chr11	108244951	108244954	AAG	A	reference_standard_variant:AAG>A:
chr11	108247061	108247063	T	TA	reference_standard_variant:T>TA:
chr11	108249044	108249052	GGGAAGTA	G	reference_standard_variant:GGGAAGTA>G:
chr11	108250726	108250730	CAAA	CT	reference_standard_variant:CAAA>CT:
chr11	108251944	108251953	AAAGGAATC	A	reference_standard_variant:AAAGGAATC>A:
chr11	108252837	108252840	GGA	G	reference_standard_variant:GGA>G:
chr11	108253990	108254012	CTGTCTTCTGGGATTATCAGAA	CG	reference_standard_variant:CTGTCTTCTGGGATTATCAGAA>CG:
chr11	108256297	108256303	T	TAAAAA	reference_standard_variant:T>TAAAAA:
chr11	108257597	108257604	TGTACCA	T	reference_standard_variant:TGTACCA>T:
chr11	108259064	108259082	GTAAAAGTTTAGTAAGTA	G	reference_standard_variant:GTAAAAGTTTAGTAAGTA>G:
chr11	108267333	108267339	GTACCA	G	reference_standard_variant:GTACCA>G:
chr11	108268562	108268577	TTGATTCTAGCACGC	T	reference_standard_variant:TTGATTCTAGCACGC>T:
chr11	108271282	108271287	ATGTT	A	reference_standard_variant:ATGTT>A:
chr11	108272760	108272763	GGA	G	reference_standard_variant:GGA>G:
chr11	108279518	108279520	TC	T	reference_standard_variant:TC>T:
chr11	108281161	108281163	GA	G	reference_standard_variant:GA>G:
chr11	108282851	108282869	ACTACACAAATATTGAGG	A	reference_standard_variant:ACTACACAAATATTGAGG>A:
chr11	108284388	108284396	CAGAGACA	C	reference_standard_variant:CAGAGACA>C:
chr11	108287643	108287647	GTTA	G	reference_standard_variant:GTTA>G:
chr11	108289009	108289011	TC	T	reference_standard_variant:TC>T:
chr11	108289694	108289699	CTGTT	C	reference_standard_variant:CTGTT>C:
chr11	108292757	108292762	C	CATAA	reference_standard_variant:C>CATAA:
chr11	108293338	108293343	G	GGATA	reference_standard_variant:G>GGATA:
chr11	108294982	108295007	TGAAGGACTAAAGGATCTTCGAAGA	TT	reference_standard_variant:TGAAGGACTAAAGGATCTTCGAAGA>TT:
chr11	108297368	108297373	AAAAG	A	reference_standard_variant:AAAAG>A:
chr11	108299753	108299759	TTTCTC	T	reference_standard_variant:TTTCTC>T:
chr11	108301669	108301678	GTTACCTGT	G	reference_standard_variant:GTTACCTGT>G:
chr11	108302856	108302860	TAGA	T	reference_standard_variant:TAGA>T:
chr11	108304684	108304686	AC	A	reference_standard_variant:AC>A:
chr11	108307968	108307972	TGAG	T	reference_standard_variant:TGAG>T:
chr11	108310285	108310308	TAAGAAAAGTATGGATGATCAAG	T	reference_standard_variant:TAAGAAAAGTATGGATGATCAAG>T:
chr11	108312464	108312465	A	C	reference_standard_variant:A>C:
chr11	108316059	108316061	TA	T	reference_standard_variant:TA>T:
chr11	108317459	108317465	GAAGAA	GTC	reference_standard_variant:GAAGAA>GTC:
chr11	108319957	108319959	GA	G	reference_standard_variant:GA>G:
chr11	108321329	108321330	G	A	reference_standard_variant:G>A:
chr11	108325442	108325445	GAA	G	reference_standard_variant:GAA>G:
chr11	108326151	108326153	CA	C	reference_standard_variant:CA>C:
chr11	108327656	108327664	CTAAAACT	C	reference_standard_variant:CTAAAACT>C:
chr11	108329027	108329030	AAG	A	reference_standard_variant:AAG>A:
chr11	108330214	108330219	TACAC	T	reference_standard_variant:TACAC>T:
chr11	108331533	108331535	G	GA	reference_standard_variant:G>GA:
chr11	108331959	108331961	T	TA	reference_standard_variant:T>TA:
chr11	108332849	108332855	CTTATA	C	reference_standard_variant:CTTATA>C:
chr11	108333891	108333893	TA	T	reference_standard_variant:TA>T:
chr11	108334991	108335008	AAATCTGGTGACTATAC	A	reference_standard_variant:AAATCTGGTGACTATAC>A:
chr11	108335853	108335854	G	A	reference_standard_variant:G>A:
chr11	108343268	108343285	AACTGTCCCCATTGGTG	A	reference_standard_variant:AACTGTCCCCATTGGTG>A:
chr11	108345766	108345768	G	GT	reference_standard_variant:G>GT:
chr11	108347305	108347309	GACA	G	reference_standard_variant:GACA>G:
chr11	108353802	108353819	TGAGACAGTTCCTTTTA	T	reference_standard_variant:TGAGACAGTTCCTTTTA>T:
chr11	108354853	108354856	ACT	A	reference_standard_variant:ACT>A:
chr11	108365361	108365365	GTCT	G	reference_standard_variant:GTCT>G:
chr12	25225712	25225713	T	G	reference_standard_variant:T>G:
chr12	25227340	25227341	T	G	reference_standard_variant:T>G:
chr12	25245346	25245347	C	T	reference_standard_variant:C>T:
chr12	56085069	56085070	G	A	reference_standard_variant:G>A:
chr12	57751647	57751648	G	A	reference_standard_variant:G>A:
chr12	112450405	112450406	G	A	reference_standard_variant:G>A:
chr12	112489082	112489083	G	A	reference_standard_variant:G>A:
chr12	120994312	120994314	G	GC	reference_standard_variant:G>GC:
chr13	27963139	27963141	AC	A	reference_standard_variant:AC>A:
chr13	28018504	28018505	C	A	reference_standard_variant:C>A:
chr13	32339698	32339700	CA	C	reference_standard_variant:CA>C:
chr13	32379884	32379886	CA	C	reference_standard_variant:CA>C:
chr14	37592128	37592129	G	T	reference_standard_variant:G>T:
chr14	104770405	104770406	A	T	reference_standard_variant:A>T:
chr14	104770768	104770769	T	A	reference_standard_variant:T>A:
chr14	104772445	104772446	G	A	reference_standard_variant:G>A:
chr14	104772907	104772909	G	GC	reference_standard_variant:G>GC:
chr14	104773278	104773280	CA	C	reference_standard_variant:CA>C:
chr14	104773962	104773963	G	C	reference_standard_variant:G>C:
chr14	104775002	104775003	C	T	reference_standard_variant:C>T:
chr14	104775762	104775763	G	C	reference_standard_variant:G>C:
chr14	104776710	104776711	G	T	reference_standard_variant:G>T:
chr14	104780213	104780214	C	T	reference_standard_variant:C>T:
chr14	104792617	104792619	T	TC	reference_standard_variant:T>TC:
chr15	66435116	66435117	G	T	reference_standard_variant:G>T:
chr15	90088701	90088702	C	T	reference_standard_variant:C>T:
chr16	68738314	68738315	C	T	reference_standard_variant:C>T:
chr16	68822189	68822190	C	T	reference_standard_variant:C>T:
chr16	68828203	68828204	G	A	reference_standard_variant:G>A:
chr17	7669654	7669656	C	CT	reference_standard_variant:C>CT:
chr17	7670683	7670685	CG	C	reference_standard_variant:CG>C:
chr17	7673239	7673240	G	A	reference_standard_variant:G>A:
chr17	7673801	7673802	C	T	reference_standard_variant:C>T:
chr17	7674229	7674230	C	A	reference_standard_variant:C>A:
chr17	7675087	7675088	C	T	reference_standard_variant:C>T:
chr17	7676381	7676403	CAGAACGTTGTTTTCAGGAAGT	C	reference_standard_variant:CAGAACGTTGTTTTCAGGAAGT>C:
chr17	31226458	31226460	A	AC	reference_standard_variant:A>AC:
chr17	31235637	31235642	CTGTT	C	reference_standard_variant:CTGTT>C:
chr17	31338732	31338737	CACTT	C	reference_standard_variant:CACTT>C:
chr17	39492797	39492798	G	A	reference_standard_variant:G>A:
chr17	39515744	39515757	A	AATACACAAAGAT	reference_standard_variant:A>AATACACAAAGAT:
chr17	39700280	39700281	C	T	reference_standard_variant:C>T:
chr17	39707049	39707069	TGCTCCGCCACCTCTACCAG	T	reference_standard_variant:TGCTCCGCCACCTCTACCAG>T:
chr17	39708491	39708494	TCC	T	reference_standard_variant:TCC>T:
chr17	39709384	39709385	G	A	reference_standard_variant:G>A:
chr17	39709821	39709822	G	A	reference_standard_variant:G>A:
chr17	39710382	39710384	GC	G	reference_standard_variant:GC>G:
chr17	39711954	39711955	C	A	reference_standard_variant:C>A:
chr17	39712400	39712404	CAAG	C	reference_standard_variant:CAAG>C:
chr17	39715293	39715294	C	A	reference_standard_variant:C>A:
chr17	39715877	39715880	GCT	G	reference_standard_variant:GCT>G:
chr17	39716430	39716431	G	T	reference_standard_variant:G>T:
chr17	39717433	39717463	GATGAGGAGGGCGCATGCCAGCCTTGCCCC	G	reference_standard_variant:GATGAGGAGGGCGCATGCCAGCCTTGCCCC>G:
chr17	39719797	39719799	TG	T	reference_standard_variant:TG>T:
chr17	39723541	39723545	TGGA	T	reference_standard_variant:TGGA>T:
chr17	39723966	39723967	T	C	reference_standard_variant:T>C:
chr17	39724727	39724740	A	AGCATACGTGATG	reference_standard_variant:A>AGCATACGTGATG:
chr17	39725078	39725079	G	A	reference_standard_variant:G>A:
chr17	39725765	39725767	CG	C	reference_standard_variant:CG>C:
chr17	39726610	39726612	TG	T	reference_standard_variant:TG>T:
chr17	39727351	39727380	TCTCCACTGGCACCCTCCGAAGGGGCTGG	T	reference_standard_variant:TCTCCACTGGCACCCTCCGAAGGGGCTGG>T:
chr17	39727872	39727877	C	CAGAG	reference_standard_variant:C>CAGAG:
chr17	43082433	43082434	G	A	reference_standard_variant:G>A:
chr17	43093568	43093570	CT	C	reference_standard_variant:CT>C:
chr17	43124026	43124029	ACT	A	reference_standard_variant:ACT>A:
chr17	49619063	49619064	A	C	reference_standard_variant:A>C:
chr18	51047192	51047194	G	GA	reference_standard_variant:G>GA:
chr18	51065548	51065549	G	A	reference_standard_variant:G>A:
chr19	3110237	3110240	A	ATT	reference_standard_variant:A>ATT:
chr19	3113333	3113334	A	G	reference_standard_variant:A>G:
chr19	3114988	3114990	CA	C	reference_standard_variant:CA>C:
chr19	3118934	3118936	TG	T	reference_standard_variant:TG>T:
chr19	3121129	3121131	TG	T	reference_standard_variant:TG>T:
chr19	10491904	10491905	C	A	reference_standard_variant:C>A:
chr2	15942194	15942195	C	T	reference_standard_variant:C>T:
chr2	29193459	29193460	G	A	reference_standard_variant:G>A:
chr2	29196822	29196823	C	T	reference_standard_variant:C>T:
chr2	29197574	29197575	C	T	reference_standard_variant:C>T:
chr2	29207180	29207181	T	C	reference_standard_variant:T>C:
chr2	29209797	29209798	C	T	reference_standard_variant:C>T:
chr2	29214026	29214027	C	T	reference_standard_variant:C>T:
chr2	29220828	29220829	G	T	reference_standard_variant:G>T:
chr2	29222583	29222584	C	G	reference_standard_variant:C>G:
chr2	29223443	29223444	G	A	reference_standard_variant:G>A:
chr2	29227059	29227060	C	T	reference_standard_variant:C>T:
chr2	29227668	29227669	C	T	reference_standard_variant:C>T:
chr2	29228925	29228938	CACCCCCTCCGAA	C	reference_standard_variant:CACCCCCTCCGAA>C:
chr2	29233585	29233587	AC	A	reference_standard_variant:AC>A:
chr2	29239765	29239766	C	T	reference_standard_variant:C>T:
chr2	29251114	29251115	C	T	reference_standard_variant:C>T:
chr2	29275100	29275101	G	A	reference_standard_variant:G>A:
chr2	29275465	29275467	TC	T	reference_standard_variant:TC>T:
chr2	29296994	29296995	C	G	reference_standard_variant:C>G:
chr2	29318344	29318346	TG	T	reference_standard_variant:TG>T:
chr2	29320796	29320798	T	TA	reference_standard_variant:T>TA:
chr2	29328378	29328379	G	T	reference_standard_variant:G>T:
chr2	29383829	29383830	C	T	reference_standard_variant:C>T:
chr2	29532023	29532024	C	T	reference_standard_variant:C>T:
chr2	29694869	29694870	C	T	reference_standard_variant:C>T:
chr2	29717662	29717663	A	G	reference_standard_variant:A>G:
chr2	29920117	29920133	CCTTGGCGAATCCACC	CG	reference_standard_variant:CCTTGGCGAATCCACC>CG:
chr2	208248388	208248389	G	A	reference_standard_variant:G>A:
chr20	58854491	58854519	AGATCCCGACTCCGGGACAGCACCAGCC	A	reference_standard_variant:AGATCCCGACTCCGGGACAGCACCAGCC>A:
chr20	58891768	58891769	G	T	reference_standard_variant:G>T:
chr20	58895643	58895644	A	G	reference_standard_variant:A>G:
chr20	58898947	58898948	G	A	reference_standard_variant:G>A:
chr20	58903751	58903752	C	A	reference_standard_variant:C>A:
chr20	58905437	58905439	AC	A	reference_standard_variant:AC>A:
chr20	58909364	58909365	C	T	reference_standard_variant:C>T:
chr20	58910047	58910048	C	T	reference_standard_variant:C>T:
chr20	58910386	58910387	C	T	reference_standard_variant:C>T:
chr20	58910781	58910782	C	T	reference_standard_variant:C>T:
chr22	21772874	21772875	C	T	reference_standard_variant:C>T:
chr22	29604032	29604035	GCT	G	reference_standard_variant:GCT>G:
chr22	29664997	29664999	T	TA	reference_standard_variant:T>TA:
chr22	29671846	29671847	C	T	reference_standard_variant:C>T:
chr22	29673476	29673481	CAGAG	C	reference_standard_variant:CAGAG>C:
chr3	10146611	10146613	AT	A	reference_standard_variant:AT>A:
chr3	10149803	10149804	C	T	reference_standard_variant:C>T:
chr3	37028862	37028864	CG	C	reference_standard_variant:CG>C:
chr3	38141149	38141150	T	C	reference_standard_variant:T>C:
chr3	41224074	41224075	A	G	reference_standard_variant:A>G:
chr3	41224632	41224633	A	G	reference_standard_variant:A>G:
chr3	41225062	41225070	TCATCCCA	T	reference_standard_variant:TCATCCCA>T:
chr3	41225730	41225743	CTAAAATGGCAGT	CA	reference_standard_variant:CTAAAATGGCAGT>CA:
chr3	41227273	41227278	AAACT	A	reference_standard_variant:AAACT>A:
chr3	41233406	41233410	G	GGGA	reference_standard_variant:G>GGGA:
chr3	41234156	41234157	C	T	reference_standard_variant:C>T:
chr3	41235754	41235762	GTTGTACC	G	reference_standard_variant:GTTGTACC>G:
chr3	41236461	41236474	TCTGACAGAGTTA	T	reference_standard_variant:TCTGACAGAGTTA>T:
chr3	41238067	41238068	G	A	reference_standard_variant:G>A:
chr3	41239207	41239208	G	A	reference_standard_variant:G>A:
chr3	47042654	47042656	AG	A	reference_standard_variant:AG>A:
chr3	47120415	47120417	CT	C	reference_standard_variant:CT>C:
chr3	47124026	47124029	TGA	T	reference_standard_variant:TGA>T:
chr3	49375464	49375465	T	C	reference_standard_variant:T>C:
chr3	52406899	52406900	C	T	reference_standard_variant:C>T:
chr3	52644766	52644768	AT	A	reference_standard_variant:AT>A:
chr3	138946320	138946321	G	C	reference_standard_variant:G>C:
chr3	142555896	142555898	AT	A	reference_standard_variant:AT>A:
chr3	179199139	179199149	AGGCAACCGT	A	reference_standard_variant:AGGCAACCGT>A:
chr3	179199821	179199822	G	A	reference_standard_variant:G>A:
chr3	179201475	179201476	A	T	reference_standard_variant:A>T:
chr3	179203764	179203765	T	A	reference_standard_variant:T>A:
chr3	179204575	179204576	G	T	reference_standard_variant:G>T:
chr3	179209673	179209675	GT	G	reference_standard_variant:GT>G:
chr3	179210289	179210320	AGAAGATTTGCTGAACCCTATTGGTGTTACT	A	reference_standard_variant:AGAAGATTTGCTGAACCCTATTGGTGTTACT>A:
chr3	179218302	179218303	G	A	reference_standard_variant:G>A:
chr3	179219227	179219228	C	T	reference_standard_variant:C>T:
chr3	179219581	179219583	G	GT	reference_standard_variant:G>GT:
chr3	179219949	179219950	T	C	reference_standard_variant:T>C:
chr3	179221133	179221137	GAGA	G	reference_standard_variant:GAGA>G:
chr3	179224122	179224123	T	C	reference_standard_variant:T>C:
chr3	179224739	179224740	C	A	reference_standard_variant:C>A:
chr3	179225996	179225997	C	T	reference_standard_variant:C>T:
chr3	179229373	179229374	G	C	reference_standard_variant:G>C:
chr3	179230038	179230039	G	T	reference_standard_variant:G>T:
chr3	179230372	179230373	A	G	reference_standard_variant:A>G:
chr3	179234296	179234297	A	G	reference_standard_variant:A>G:
chr3	179240021	179240022	T	C	reference_standard_variant:T>C:
chr4	1794006	1794007	T	A	reference_standard_variant:T>A:
chr4	1799409	1799411	TG	T	reference_standard_variant:TG>T:
chr4	1799783	1799784	C	T	reference_standard_variant:C>T:
chr4	1801369	1801370	C	T	reference_standard_variant:C>T:
chr4	1801840	1801841	C	G	reference_standard_variant:C>G:
chr4	1802940	1802941	G	A	reference_standard_variant:G>A:
chr4	1803753	1803762	TGAGGACGC	T	reference_standard_variant:TGAGGACGC>T:
chr4	1804371	1804372	A	G	reference_standard_variant:A>G:
chr4	1804822	1804829	G	GGTAACA	reference_standard_variant:G>GGTAACA:
chr4	1805401	1805402	T	C	reference_standard_variant:T>C:
chr4	1806161	1806162	A	G	reference_standard_variant:A>G:
chr4	1806567	1806583	T	TTGGGAGATCTTGCAC	reference_standard_variant:T>TTGGGAGATCTTGCAC:
chr4	1807220	1807223	C	CGA	reference_standard_variant:C>CGA:
chr4	54258784	54258785	C	T	reference_standard_variant:C>T:
chr4	54261353	54261355	C	CA	reference_standard_variant:C>CA:
chr4	54263910	54263911	T	G	reference_standard_variant:T>G:
chr4	54264998	54265000	GT	G	reference_standard_variant:GT>G:
chr4	54267666	54267685	GCTGAAAAACAATCTGACT	G	reference_standard_variant:GCTGAAAAACAATCTGACT>G:
chr4	54270720	54270725	A	AAGCT	reference_standard_variant:A>AAGCT:
chr4	54272496	54272497	G	A	reference_standard_variant:G>A:
chr4	54273574	54273575	A	G	reference_standard_variant:A>G:
chr4	54274883	54274899	GCCCAGATGGACATGA	G	reference_standard_variant:GCCCAGATGGACATGA>G:
chr4	54277409	54277410	G	T	reference_standard_variant:G>T:
chr4	54277980	54277981	C	G	reference_standard_variant:C>G:
chr4	54278421	54278422	A	C	reference_standard_variant:A>C:
chr4	54280373	54280374	A	G	reference_standard_variant:A>G:
chr4	54285478	54285480	CA	C	reference_standard_variant:CA>C:
chr4	54285925	54285926	A	T	reference_standard_variant:A>T:
chr4	54287472	54287474	AC	A	reference_standard_variant:AC>A:
chr4	54289073	54289074	G	C	reference_standard_variant:G>C:
chr4	54290547	54290550	GAC	G	reference_standard_variant:GAC>G:
chr4	54295232	54295235	CAT	C	reference_standard_variant:CAT>C:
chr4	54658072	54658074	TC	T	reference_standard_variant:TC>T:
chr4	54695771	54695775	TTTG	T	reference_standard_variant:TTTG>T:
chr4	54698514	54698516	AG	A	reference_standard_variant:AG>A:
chr4	54699685	54699686	G	T	reference_standard_variant:G>T:
chr4	54703759	54703760	G	A	reference_standard_variant:G>A:
chr4	54707132	54707133	A	G	reference_standard_variant:A>G:
chr4	54709426	54709427	C	T	reference_standard_variant:C>T:
chr4	54723604	54723612	A	ACGATTTT	reference_standard_variant:A>ACGATTTT:
chr4	54726011	54726018	C	CTGCCTT	reference_standard_variant:C>CTGCCTT:
chr4	54727494	54727495	T	C	reference_standard_variant:T>C:
chr4	54728054	54728055	A	G	reference_standard_variant:A>G:
chr4	54729450	54729457	TATAAGA	T	reference_standard_variant:TATAAGA>T:
chr4	54731323	54731327	CCAG	C	reference_standard_variant:CCAG>C:
chr4	54731966	54731968	CA	C	reference_standard_variant:CA>C:
chr4	54733154	54733155	A	T	reference_standard_variant:A>T:
chr4	54736598	54736599	G	A	reference_standard_variant:G>A:
chr4	54737224	54737225	C	A	reference_standard_variant:C>A:
chr4	54738464	54738467	CAG	C	reference_standard_variant:CAG>C:
chr4	152328232	152328233	G	A	reference_standard_variant:G>A:
chr5	1295228	1295229	G	A	reference_standard_variant:G>A:
chr5	112755022	112755030	AAGGTATC	A	reference_standard_variant:AAGGTATC>A:
chr5	112766389	112766391	AT	A	reference_standard_variant:AT>A:
chr5	112767379	112767388	G	GGAGAAAGA	reference_standard_variant:G>GGAGAAAGA:
chr5	112775709	112775714	AATAG	A	reference_standard_variant:AATAG>A:
chr5	112780894	112780895	C	T	reference_standard_variant:C>T:
chr5	112792467	112792473	AAATCG	A	reference_standard_variant:AAATCG>A:
chr5	112801283	112801286	ATC	A	reference_standard_variant:ATC>A:
chr5	112815592	112815599	G	GATGTTT	reference_standard_variant:G>GATGTTT:
chr5	112819173	112819175	C	CG	reference_standard_variant:C>CG:
chr5	112821941	112821958	AATGAAACTTTCATTTG	A	reference_standard_variant:AATGAAACTTTCATTTG>A:
chr5	112827120	112827132	CATTGCAGAATT	C	reference_standard_variant:CATTGCAGAATT>C:
chr5	112827936	112827942	ATGCTC	A	reference_standard_variant:ATGCTC>A:
chr5	112828862	112828867	CGAGT	C	reference_standard_variant:CGAGT>C:
chr5	112835140	112835142	T	TA	reference_standard_variant:T>TA:
chr5	112838596	112838598	A	AG	reference_standard_variant:A>AG:
chr5	112839513	112839519	TAAAAG	T	reference_standard_variant:TAAAAG>T:
chr5	112839941	112839942	C	T	reference_standard_variant:C>T:
chr5	112843733	112843734	C	T	reference_standard_variant:C>T:
chr5	171410538	171410543	C	CTCTG	reference_standard_variant:C>CTCTG:
chr6	117288727	117288728	C	T	reference_standard_variant:C>T:
chr6	117308865	117308866	G	T	reference_standard_variant:G>T:
chr6	117310081	117310087	ATACAT	A	reference_standard_variant:ATACAT>A:
chr6	117311093	117311094	C	A	reference_standard_variant:C>A:
chr6	117317183	117317184	C	T	reference_standard_variant:C>T:
chr6	117318187	117318188	C	T	reference_standard_variant:C>T:
chr6	117319974	117319976	G	GA	reference_standard_variant:G>GA:
chr6	117321390	117321391	C	A	reference_standard_variant:C>A:
chr6	117324336	117324337	G	A	reference_standard_variant:G>A:
chr6	117326293	117326299	TCTGAA	T	reference_standard_variant:TCTGAA>T:
chr6	117329358	117329359	C	A	reference_standard_variant:C>A:
chr6	117337326	117337327	T	C	reference_standard_variant:T>C:
chr6	117341464	117341486	ATTCACTTTGTCTTAGAGGAGT	A	reference_standard_variant:ATTCACTTTGTCTTAGAGGAGT>A:
chr6	117342403	117342405	AT	A	reference_standard_variant:AT>A:
chr6	117344153	117344154	C	T	reference_standard_variant:C>T:
chr6	117353035	117353036	C	T	reference_standard_variant:C>T:
chr6	117356903	117356928	CAATACAAGCGACTATAGAGGAAAA	C	reference_standard_variant:CAATACAAGCGACTATAGAGGAAAA>C:
chr6	117357805	117357807	TA	T	reference_standard_variant:TA>T:
chr6	117359963	117359966	C	CAA	reference_standard_variant:C>CAA:
chr6	117360399	117360402	CCT	C	reference_standard_variant:CCT>C:
chr6	117362634	117362636	CT	C	reference_standard_variant:CT>C:
chr6	117365131	117365132	G	C	reference_standard_variant:G>C:
chr6	117365632	117365633	G	A	reference_standard_variant:G>A:
chr6	117366215	117366216	T	C	reference_standard_variant:T>C:
chr6	117379094	117379095	C	T	reference_standard_variant:C>T:
chr6	117383401	117383402	G	T	reference_standard_variant:G>T:
chr6	117385754	117385755	G	C	reference_standard_variant:G>C:
chr6	117386989	117386990	G	A	reference_standard_variant:G>A:
chr6	117387803	117387805	AG	A	reference_standard_variant:AG>A:
chr6	117389388	117389389	G	C	reference_standard_variant:G>C:
chr6	117393244	117393246	AT	A	reference_standard_variant:AT>A:
chr6	117394312	117394313	T	A	reference_standard_variant:T>A:
chr6	117394704	117394705	C	T	reference_standard_variant:C>T:
chr6	117396195	117396196	G	C	reference_standard_variant:G>C:
chr6	117396978	117396980	AT	A	reference_standard_variant:AT>A:
chr6	117403215	117403216	C	T	reference_standard_variant:C>T:
chr6	117404414	117404415	T	C	reference_standard_variant:T>C:
chr6	117409596	117409597	C	T	reference_standard_variant:C>T:
chr6	117416315	117416316	C	T	reference_standard_variant:C>T:
chr6	117418505	117418506	C	T	reference_standard_variant:C>T:
chr6	117425579	117425580	T	C	reference_standard_variant:T>C:
chr6	152098790	152098791	A	G	reference_standard_variant:A>G:
chr7	55019352	55019353	G	A	reference_standard_variant:G>A:
chr7	55142291	55142299	AAGGCACG	AC	reference_standard_variant:AAGGCACG>AC:
chr7	55143415	55143416	G	T	reference_standard_variant:G>T:
chr7	55146654	55146655	C	A	reference_standard_variant:C>A:
chr7	55151307	55151308	C	G	reference_standard_variant:C>G:
chr7	55152626	55152627	C	T	reference_standard_variant:C>T:
chr7	55154102	55154111	CCCCGAGGG	C	reference_standard_variant:CCCCGAGGG>C:
chr7	55155836	55155840	TGTG	T	reference_standard_variant:TGTG>T:
chr7	55156801	55156802	G	A	reference_standard_variant:G>A:
chr7	55157734	55157735	G	A	reference_standard_variant:G>A:
chr7	55160315	55160316	C	A	reference_standard_variant:C>A:
chr7	55161537	55161539	AG	A	reference_standard_variant:AG>A:
chr7	55163733	55163734	G	A	reference_standard_variant:G>A:
chr7	55165373	55165375	TG	T	reference_standard_variant:TG>T:
chr7	55170526	55170530	GCCT	G	reference_standard_variant:GCCT>G:
chr7	55171180	55171181	T	C	reference_standard_variant:T>C:
chr7	55173047	55173049	TG	T	reference_standard_variant:TG>T:
chr7	55174011	55174012	T	A	reference_standard_variant:T>A:
chr7	55174771	55174787	GGAATTAAGAGAAGCA	G	reference_standard_variant:GGAATTAAGAGAAGCA>G:
chr7	55181377	55181378	C	T	reference_standard_variant:C>T:
chr7	55191821	55191822	T	G	reference_standard_variant:T>G:
chr7	55192783	55192784	G	A	reference_standard_variant:G>A:
chr7	55198788	55198789	C	T	reference_standard_variant:C>T:
chr7	55200350	55200351	C	T	reference_standard_variant:C>T:
chr7	55201222	55201223	C	T	reference_standard_variant:C>T:
chr7	55201764	55201765	T	C	reference_standard_variant:T>C:
chr7	55202526	55202527	G	A	reference_standard_variant:G>A:
chr7	55205524	55205525	G	A	reference_standard_variant:G>A:
chr7	116699691	116699696	CTTCT	C	reference_standard_variant:CTTCT>C:
chr7	116731716	116731717	G	A	reference_standard_variant:G>A:
chr7	116739965	116739966	C	T	reference_standard_variant:C>T:
chr7	116740888	116740904	ATTTCCAGTCCTGCAG	A	reference_standard_variant:ATTTCCAGTCCTGCAG>A:
chr7	116755454	116755478	CTAGAGTTCTCCTTGGAAATGAGA	C	reference_standard_variant:CTAGAGTTCTCCTTGGAAATGAGA>C:
chr7	116757726	116757727	G	A	reference_standard_variant:G>A:
chr7	116758486	116758488	AC	A	reference_standard_variant:AC>A:
chr7	116759393	116759395	TG	T	reference_standard_variant:TG>T:
chr7	116763126	116763128	C	CA	reference_standard_variant:C>CA:
chr7	116769788	116769789	G	C	reference_standard_variant:G>C:
chr7	116771623	116771624	C	T	reference_standard_variant:C>T:
chr7	116771989	116771990	G	A	reference_standard_variant:G>A:
chr7	116774939	116774952	GACATGTCCCCCA	G	reference_standard_variant:GACATGTCCCCCA>G:
chr7	116777439	116777440	A	T	reference_standard_variant:A>T:
chr7	116778810	116778813	A	ATT	reference_standard_variant:A>ATT:
chr7	116782055	116782057	CA	C	reference_standard_variant:CA>C:
chr7	116783352	116783353	G	A	reference_standard_variant:G>A:
chr7	116796001	116796017	CATGTGAACGCTACTT	C	reference_standard_variant:CATGTGAACGCTACTT>C:
chr7	129209347	129209348	G	C	reference_standard_variant:G>C:
chr7	140753335	140753336	A	T	reference_standard_variant:A>T:
chr7	148811634	148811635	T	A	reference_standard_variant:T>A:
chr7	151490963	151490964	A	T	reference_standard_variant:A>T:
chr8	38414789	38414790	T	C	reference_standard_variant:T>C:
chr8	38417330	38417331	G	T	reference_standard_variant:G>T:
chr9	5073769	5073770	G	T	reference_standard_variant:G>T:
chr9	77721490	77721492	TG	T	reference_standard_variant:TG>T:
chr9	77728593	77728607	ATAACCGAGGAGTT	A	reference_standard_variant:ATAACCGAGGAGTT>A:
chr9	77794571	77794572	T	G	reference_standard_variant:T>G:
chr9	77797576	77797577	C	T	reference_standard_variant:C>T:
chr9	77815755	77815769	TAATTGTGCATGAG	T	reference_standard_variant:TAATTGTGCATGAG>T:
chr9	77922195	77922196	T	A	reference_standard_variant:T>A:
chr9	78031127	78031150	GGCGTCCCGCTTGTCCCTGCGGA	G	reference_standard_variant:GGCGTCCCGCTTGTCCCTGCGGA>G:
chr9	130872900	130872901	T	G	reference_standard_variant:T>G:
chr9	132902615	132902616	G	A	reference_standard_variant:G>A:
chr9	136496195	136496198	CAG	C	reference_standard_variant:CAG>C:
chr9	136504891	136504893	A	AG	reference_standard_variant:A>AG:
chrX	45083463	45083468	AAGTT	A	reference_standard_variant:AAGTT>A:
chrX	47566721	47566722	C	G	reference_standard_variant:C>G:
chrX	53193533	53193535	TC	T	reference_standard_variant:TC>T:
chrX	67717529	67717530	G	C	reference_standard_variant:G>C:
chrX	67723709	67723710	A	G	reference_standard_variant:A>G:
